# Supplementary material for: Genomic adaptation of the ISA virus to Salmo salar codon usage
Source: Virol J. 2013 Jul 5;10:223. doi: 10.1186/1743-422X-10-223 (PMC3706250; doi:10.1186/1743-422X-10-223)
Supplement: Additional file 1 Table S1 — This is a Microsoft Excel document containing supplementary tables about Z-CAI values from ISAV genes (Additional file 1: Table S1), CAI and Z-CAI values from viral pathogens of Salmo salar (Additional file 1: Table S2), Z-CAI values from Orthomyxovirus genes (Additional file 1: Table S3), values of the normalized mean of codon frequency in ISAV genes (Additional file 1: Table S4), Z values of NMCF (normalized mean of codon frequency) from Orthomyxovirus genes (Additional file 1: Table S5), Z values of NMCF (normalized mean of codon frequency) from ISAV genes (Additional file 1: Table S6) and Z values of NMCF (normalized mean of codon frequency) from viral pathogens of Salmo salar (Additional file 1: Table S7). [file 1743-422X-10-223-S1.xls]

## Sheet: Table 1
		Viral genes
	Virus	M1	M2	NP	NS1	NS2	PA	PB1	PB2	HE	F
	ISA752	-3781	-4723	-3216	-3835	-5288	-5288	-4777	-5100	-4454	-5665	Z-CAI
	ISAV901	-3835	-5288	-3216	-3835	-5288	-5288	-4750	-5100	-4481	-5665
	ISAV10	-3862	-4777	-3135	-3835	-5207	-5396	-4777	-5180	-4373	-5665
	ISAV11	-3808	-4831	-3135	-3808	-5288	-5261	-4750	-5127	-4239	-5638
	ISAV1	-3808	-4831	-3135	-3943	-5342	-5315	-4750	-5180	-4508	-5611
	ISAV2	-3916	-4965	-3162	-4077	-5261	-5422	-4777	-5207	-4292	-5530
	ISAV3	-3916	-4884	-3108	-3889	-5153	-5396	-4831	-5180	-4104	-5530
	ISAV4	-3862	-4804	-3216	-3862	-5207	-5315	-4804	-5180	-4373	-5692
	ISAV5	-3727	-4831	-3189	-3808	-5369	-5396	-4750	-5100	-4265	-5476
	ISAV6	-3916	-4965	-3270	-3996	-5261	-5449	-4750	-5180	-4185	-5476
	ISAV7	-3862	-4831	-3243	-4023	-5180	-5396	-4723	-5207	-4319	-5503
	ISAV8	-3808	-4911	-3216	-3781	-5207	-5422	-4777	-5180	-4481	-5611
	ISAV9	-3808	-4831	-3108	-4023	-5261	-5449	-4723	-5180	-4319	-5557
	SK779	-3808	-4911	-3108	-3889	-5153	-5288	-4777	-5180	-4427	-5665
	VIR22	-3808	-4831	-3162	-4023	-5261	-5396	-4750	-5153	-4427	-5530
	VIR25	-3808	-4831	-3162	-4023	-5261	-5315	-4750	-5153	-4454	-5503
	VIR28	-3916	-4965	-3216	-3969	-5261	-5396	-4750	-5315	-4239	-5557
	ISAVNA	-4427	-3539	-4158	-3969	-6230	-6257	-4723	-6257	-6014	-4857
	Z-CAI values from ISAV genes

## Sheet: Table 2
	Viruses	Function	GI(prot)	CAI	Z-CAI
	ASSBS	Leader Peptide	83722644	0.530	-6929
	ASSBS	Envolope	83722646	0.550	-6391
	ASSBS	Polyprotein	83722645	0.597	-5127
	IHNV	RNA Polymerase	96280858	0.627	-4319
	IHNV	Polymerase-Asociated protein	9628084	0.628	-4292
	IHNV	Glycoprotein	9628086	0.666	-3270
	IHNV	non-virion protein	9628087	0.668	-3216
	IHNV	Nucleopcapsid protein	9628083	0.693	-2543
	IHNV	Matriz prootein	9628085	0.714	-1978
	IPNV	Viral protein 1	9630639	0.672	-3108
	IPNV	Polyprotein	9630637	0.686	-2732
	SPDV	non structural polyprotein	21321728	0.655	-3566
	SPDV	structural polyprotein	21321729	0.678	-2947
	SSDV	non structural polyprotein	19352424	0.653	-3620
	SSDV	structural polyprotein	19352425	0.675	-3028
	VHSV	non-virion protein	9632555	0.639	-3996
	VHSV	Glycoprotein	9632554	0.642	-3916
	VHSV	Large protein	9632556	0.639	-3996
	VHSV	Matrix protein	9632553	0.649	-3727
	VHSV	Phosphorylated protein	9632552	0.649	-3727
	VHSV	Nucleoprotein	9632551	0.716	-1925
	CAI and Z-CAI values from viral pathogens of Salmo salar

## Sheet: Table 3
	Virus	HA	M1	M2	NA	NP	NS1	NS2	PA	PB1	PB1-F2	PB2	HE	GP	M	ML	NB
	A⁄New York⁄392⁄2004(H3N2)	-1.13	-1.13	-1.66	-0.79	-0.79	-2.02	-1.30	-0.68	-0.39	-0.83	-1.59	-	-	-	-	-	Z-CAI
	A⁄Puerto Rico⁄8⁄1934(H1N1)	-0.94	-0.92	-1.02	-1.25	-0.60	-1.38	-1.57	-0.81	-0.85	-0.98	-1.04	-	-	-	-	-
	A⁄Korea⁄426⁄1968(H2N2)	-1.02	-0.98	-1.21	-0.83	-0.49	-1.47	-2.50	-0.68	-0.87	-0.60	-1.36	-	-	-	-	-
	A⁄Hong Kong⁄1073⁄99(H9N2)	-1.30	-1.11	-1.64	-1.19	-0.43	-1.04	-1.70	-0.51	-0.85	-0.59	-1.53	-	-	-	-	-
	A⁄Goose⁄Guangdong⁄1⁄96(H5N1)	-1.15	-0.70	-1.74	-0.81	-0.26	-1.08	-1.93	-0.56	-0.66	-0.13	-1.25	-	-	-	-	-
	A⁄Mexico City⁄020⁄2009(H1N1)	-1.49	-1.04	-1.34	-0.94	-0.60	-1.72	-1.89	-0.75	-1.02	-	-1.11	-	-	-	-	-
	A/Brevig Mission/1/1918 (H1N1)	-1.61	-0.92	-1.13	-1.15	-0.07	-0.85	-0.83	-0.53	-0.58	-	-1.02	-	-	-	-	-
	Influenza B	-1.70	-2.40	-2.55	0.21	-1.08	-1.11	-1.32	-1.70	-1.49	-	-2.21	-	-	-	-	-1.47
	Influenza C	-	-1.25	-2.35	-	-1.44	-2.93	-1.25	-1.66	-1.57	-	-2.21	-1.51	-	-	-	-
	Thogoto	-	-	-	-	0.36	-	-	-0.72	-0.49	-	-0.47	-	-0.32	-0.45	-0.45	-
	Z-CAI values from Orthomyxovirus genes

## Sheet: Table 4
			ISAV genes
	ISA virus		PB2	PB1	NP	PA	F	HE	NSP1	NSP2	M1	M2
	ISAV752		0.476	0.486	0.584	0.464	0.458	0.525	0.510	0.492	0.505	0.536
	ISAV901		0.474	0.489	0.584	0.464	0.458	0.523	0.510	0.492	0.497	0.532
	ISAV1		0.471	0.486	0.588	0.458	0.468	0.526	0.503	0.487	0.495	0.533
	ISAV10		0.467	0.486	0.585	0.451	0.460	0.531	0.509	0.499	0.500	0.532
	ISAV11		0.472	0.489	0.586	0.464	0.462	0.540	0.510	0.490	0.495	0.533
	ISAV2		0.466	0.483	0.585	0.448	0.469	0.531	0.494	0.495	0.485	0.528
	ISAV3		0.468	0.484	0.587	0.450	0.471	0.543	0.499	0.501	0.489	0.528
	ISAV4		0.467	0.486	0.583	0.458	0.461	0.533	0.505	0.499	0.497	0.527
	ISAV5		0.474	0.490	0.584	0.457	0.473	0.535	0.507	0.488	0.499	0.537
	ISAV6		0.467	0.486	0.581	0.448	0.473	0.544	0.498	0.495	0.485	0.528
	ISAV7		0.466	0.488	0.582	0.448	0.470	0.534	0.498	0.503	0.495	0.529
	ISAV8		0.469	0.487	0.582	0.449	0.461	0.526	0.510	0.499	0.490	0.529
	ISAV9		0.469	0.488	0.589	0.446	0.469	0.534	0.498	0.495	0.495	0.533
	SK779		0.469	0.485	0.588	0.463	0.457	0.531	0.505	0.501	0.489	0.533
	VIR22		0.471	0.487	0.586	0.450	0.471	0.527	0.498	0.495	0.495	0.533
	VIR25		0.469	0.487	0.586	0.453	0.472	0.527	0.498	0.495	0.495	0.533
	VIR28		0.459	0.486	0.583	0.449	0.470	0.541	0.500	0.495	0.485	0.528
	ISAVNA		0.459	0.483	0.519	0.386	0.497	0.408	0.490	0.451	0.467	0.586
	Values of Normalized mean of codon frequency in ISAV genes

## Sheet: Table 5
	Virus	HA	M1	M2	NA	NP	NS1	NS2	PA	PB1	PB1-F2	PB2	HE	GP	M	ML	NB
	A⁄New York⁄392⁄2004(H3N2)	-1.69	-0.89	-2.20	-1.34	-1.41	-1.93	-1.48	-1.43	-0.50	-1.39	-1.69	-	-	-	-	-	Z-NMCF
	A⁄Puerto Rico⁄8⁄1934(H1N1)	-1.40	-0.90	-1.67	-1.63	-1.21	-1.16	-1.52	-1.52	-1.10	-1.49	-1.21	-	-	-	-	-
	A⁄Korea⁄426⁄1968(H2N2)	-1.69	-0.88	-1.72	-1.33	-1.16	-1.48	-2.41	-1.39	-1.32	-1.44	-1.56	-	-	-	-	-
	A⁄Hong Kong⁄1073⁄99(H9N2)	-1.48	-0.92	-2.12	-1.44	-0.74	-1.76	-0.90	-1.14	-1.01	-1.35	-1.65	-	-	-	-	-
	A⁄Goose⁄Guangdong⁄1⁄96(H5N1)	-1.57	-0.46	-2.19	-1.11	-0.57	-1.44	-1.91	-1.29	-1.17	-0.53	-1.30	-	-	-	-	-
	A⁄Mexico City⁄020⁄2009(H1N1)	-1.78	-0.57	-1.66	-1.42	-1.18	-2.10	-1.77	-1.42	-1.50	-	-1.17	-	-	-	-	-
	A/Brevig Mission/1/1918 (H1N1)	-1.70	-0.60	-0.90	-1.51	-0.53	-0.75	-0.83	-1.23	-1.05	-	-1.01	-	-	-	-	-
	Influenza B	-2.05	-2.66	-2.73	-0.52	-1.47	-1.11	-1.67	-2.11	-2.09	-	-2.46	-	-	-	-	-1.85
	Influenza C	-	-2.02	-2.73	-	-2.10	-2.14	-2.04	-2.67	-2.52	-	-2.74	-2.02	-	-	-	-
	Thogoto	-	-	-	-	-0.29	-	-	-1.04	-0.84	-	-0.76	-	-0.71	-0.71	-0.84	-
	Z values of NMCF (Normalized mean of codon frequency) from Orthomyxovirus genes

## Sheet: Table 6
		Viral genes
	Virus	M1	M2	NP	NS1	NS2	PA	PB1	PB2	HE	F
	ISAV752	-1246	-1638	-0.658	-1574	-1789	-2137	-1866	-1994	-1381	-2220	Z-NMCF
	ISAV901	-1574	-1789	-0.656	-1574	-1789	-2144	-1828	-2011	-1404	-2220
	ISAV1	-1286	-1757	-0.604	-1659	-1853	-2211	-1865	-2051	-1373	-2094
	ISAV10	-1295	-1698	-0.645	-1586	-1701	-2297	-1865	-2098	-1310	-2189
	ISAV11	-1288	-1757	-0.629	-1568	-1821	-2136	-1827	-2037	-1200	-2166
	ISAV2	-1342	-1877	-0.641	-1765	-1750	-2333	-1899	-2109	-1305	-2083
	ISAV3	-1347	-1834	-0.610	-1704	-1686	-2316	-1897	-2087	-1166	-2055
	ISAV4	-1353	-1726	-0.661	-1637	-1701	-2210	-1868	-2097	-1279	-2183
	ISAV5	-1240	-1709	-0.654	-1606	-1840	-2224	-1820	-2018	-1264	-2029
	ISAV6	-1342	-1877	-0.688	-1716	-1750	-2342	-1872	-2100	-1149	-2024
	ISAV7	-1340	-1757	-0.677	-1721	-1662	-2342	-1842	-2111	-1272	-2061
	ISAV8	-1334	-1820	-0.673	-1568	-1701	-2332	-1855	-2075	-1373	-2178
	ISAV9	-1288	-1757	-0.592	-1723	-1750	-2363	-1848	-2084	-1267	-2077
	SK779	-1289	-1833	-0.600	-1630	-1680	-2147	-1874	-2081	-1311	-2233
	VIR22	-1288	-1757	-0.631	-1723	-1750	-2316	-1858	-2059	-1354	-2051
	VIR25	-1288	-1757	-0.631	-1723	-1750	-2275	-1858	-2075	-1362	-2037
	VIR28	-1342	-1877	-0.668	-1699	-1750	-2327	-1871	-2208	-1187	-2067
	ISAVNA	-2105	-0.622	-1456	-1816	-2296	-3109	-1905	-2205	-2831	-1730
	Z values of NMCF (Normalized mean of codon frequency) from ISAV genes

## Sheet: Table 7
	Viruses	Function	GI(prot)	NMCF	Z-NMCF
	ASSBS	Leader peptide	83722644	0.265	-4606
	ASSBS	Envelope	83722646	0.386	-3105
	ASSBS	Polyprotein	83722645	0.490	-1817
	IHNV	RNA polymerase	96280858	0.546	-1120
	IHNV	Polymerase-associated protein	9628084	0.572	-0.796
	IHNV	Glycoprotein	9628086	0.572	-0.796
	IHNV	Non-virion protein	9628087	0.607	-0.363
	IHNV	Nucleocapsid protein	9628083	0.650	0.170
	IHNV	Matrix protein	9628085	0.666	0.359
	IPNV	Viral protein 1	9630639	0.624	-0.157
	IPNV	Polyprotein	9630637	0.625	-0.146
	SPDV	Non-structural polyprotein	21321728	0.593	-0.538
	SPDV	Structural polyprotein	21321729	0.617	-0.239
	SSDV	Non-structural polyprotein	19352424	0.587	-0.611
	SSDV	Structural polyprotein	19352425	0.617	-0.242
	VHSV	Non-virion protein	9632555	0.535	-1260
	VHSV	Glycoprotein	9632554	0.542	-1172
	VHSV	Large protein	9632556	0.556	-0.996
	VHSV	Matrix protein	9632553	0.573	-0.789
	VHSV	Phosphorylated protein	9632552	0.580	-0.699
	VHSV	Nucleoprotein	9632551	0.677	0.502
	Z values of NMCF (Normalized mean of codon frequency) from viral pathogens of Salmo salar
