# Supplementary material for: Genomic adaptation of the ISA virus to Salmo salar codon usage
Source: Virol J. 2013 Jul 5;10:223. doi: 10.1186/1743-422X-10-223 (PMC3706250; doi:10.1186/1743-422X-10-223)
Supplement: Additional file 3 — Scripts written in python language to calculate the normalized mean codon frequency of a coding region in FASTA format. [file 1743-422X-10-223-S3.py]

#!/bin/python -w
import sys
import os

FILENAME = sys.argv[1] #recive el nombre del archivo tipo fasta

def cont_codon(line):
	i=0
	x=0
	arginina= 0;serina= 0;leucina= 0;prolina= 0;alanina= 0;treonina= 0;glicina= 0;valina= 0;isoleucina= 0;histidina= 0;tirosina= 0;lisina= 0;asparragina= 0;fenilalanina= 0;aspartato= 0;cisteina= 0;glutamina= 0;glutamato= 0;triptofano=0;metionina=0;
	CGT=0;CGC=0;CGA=0;CGG=0;AGA=0;AGG=0;TCT=0;TCC=0;TCA=0;TCG=0;AGT=0;AGC=0;TTA=0;TTG=0;CTT=0;CTC=0;CTA=0;CTG=0;CCT=0;CCC=0;CCA=0;CCG=0;GCT=0;GCC=0;GCA=0;GCG=0;ACT=0;ACC=0;ACA=0;ACG=0;GGT=0;GGC=0;GGA=0;GGG=0;GTT=0;GTC=0;GTA=0;GTG=0;ATT=0;ATC=0;ATA=0;CAT=0;CAC=0;TAT=0;TAC=0;AAA=0;AAG=0;AAT=0;AAC=0;TTT=0;TTC=0;GAT=0;GAC=0;TGT=0;TGC=0;CAA=0;CAG=0;GAA=0;GAG=0;TGG=0;ATG=0;
	lamin=0;TGA=0;TAA=0;TAG=0;stop=0;
	largo=len(line)
	while x < largo:
		codon = line[i:i+3]
		if codon == "CGT":
			CGT =CGT+1
			arginina = arginina +1#print ("R":;}#1 - Arginina
		if codon == "CGC":
			CGC =CGC +1
			arginina = arginina +1#print ("R":;}#2
		if codon == "CGA":
			CGA =CGA+1
			arginina = arginina +1#print ("R":;}#3
		if codon == "CGG":
			CGG =CGG+1
			arginina = arginina +1#print ("R":;}#4
		if codon == "AGA":
			AGA =AGA+1
			arginina = arginina +1#print ("R":;}#5
		if codon == "AGG":
			AGG =AGG+1
			arginina = arginina +1#print ("R":;}#6
		if codon == "TCT":
			TCT =TCT+1
			serina = serina +1#print ("S":;}#7 - serina
		if codon == "TCC":
			TCC =TCC+1
			serina = serina +1#print ("S":;}#8
		if codon == "TCA":
			TCA =TCA+1
			serina = serina +1#print ("S":;}#9
		if codon == "TCG":
			TCG =TCG+1
			serina = serina +1#print ("S":;}#10
		if codon == "AGT":
			AGT =AGT+1
			serina = serina +1#print ("S":;}#11
		if codon == "AGC":
			AGC =AGC +1
			serina = serina +1#print ("S":;}#12
		if codon == "TTA":
			TTA =TTA+1
			leucina = leucina +1#print ("L":;}#13 - leucina
		if codon == "TTG":
			TTG =TTG+1
			leucina = leucina +1#print ("L":;}#14
		if codon == "CTT":
			CTT =CTT+1
			leucina = leucina +1#print ("L":;}#15
		if codon == "CTC":
			CTC =CTC+1
			leucina = leucina +1#print ("L":;}#16
		if codon == "CTA":
			CTA =CTA+1
			leucina = leucina +1#print ("L":;}#17
		if codon == "CTG":
			CTG =CTG+1
			leucina = leucina +1#print ("L":;}#18
		if codon == "CCT":
			CCT =CCT+1
			prolina = prolina +1#print ("P":;}#19 - prolina
		if codon == "CCC":
			CCC =CCC+1
			prolina = prolina +1#print ("P":;}#20
		if codon == "CCA":
			CCA =CCA+1
			prolina = prolina +1#print ("P":;}#21
		if codon == "CCG":
			CCG =CCG+1
			prolina = prolina +1#print ("P":;}#22
		if codon == "GCT":
			GCT =GCT+1
			alanina = alanina +1#print ("A":;}#23 - alanina
		if codon == "GCC":
			GCC =GCC+1
			alanina = alanina +1#print ("A":;}#24
		if codon == "GCA":
			GCA =GCA+1
			alanina = alanina +1#print ("A":;}#25
		if codon == "GCG":
			GCG =GCG+1
			alanina = alanina +1#print ("A":;}#26
		if codon == "ACT":
			ACT =ACT+1
			treonina #print ("T":;}#27 - treonina
		if codon == "ACC":
			ACC =ACC +1
			treonina = treonina +1#print ("T":;}#28
		if codon == "ACA":
			ACA =ACA +1
			treonina = treonina +1#print ("T":;}#29
		if codon == "ACG":
			ACG =ACG +1
			treonina = treonina +1#print ("T":;}#30
		if codon == "GGT":
			GGT =GGT +1
			glicina = glicina +1 #print ("G":;}#31 - glicina
		if codon == "GGC":
			GGC =GGC+1
			glicina = glicina +1#print ("G":;}#32
		if codon == "GGA":
			GGA =GGA +1
			glicina = glicina +1#print ("G":;}#33
		if codon == "GGG":
			GGG =GGG+1
			glicina = glicina +1#print ("G":;}#34
		if codon == "GTT":
			GTT =GTT+1
			valina = valina +1#print ("V":;}#35 - valina
		if codon == "GTC":
			GTC =GTC+1
			valina = valina +1#print ("V":;}#36
		if codon == "GTA":
			GTA =GTA+1
			valina = valina +1#print ("V":;}#37
		if codon == "GTG":
			GTG =GTG +1
			valina = valina +1#print ("V":;}#38
		if codon == "ATT":
			ATT =ATT +1
			isoleucina = isoleucina +1#print ("I":;}#39 - isoleucina
		if codon == "ATC":
			ATC =ATC +1
			isoleucina = isoleucina +1#print ("I":;}#40
		if codon == "ATA":
			ATA =ATA +1
			isoleucina = isoleucina +1#print ("I":;}#41
		if codon == "CAT":
			CAT =CAT+1
			histidina = histidina +1#print ("H":;}#42 - histidina
		if codon == "CAC":
			CAC =CAC+1
			histidina = histidina +1#print ("H":;}#43
		if codon == "TAT":
			TAT =TAT+1
			tirosina = tirosina +1#print ("Y":;}#44 - tirosina
		if codon == "TAC":
			TAC =TAC+1
			tirosina = tirosina +1#print ("Y":;}#45
		if codon == "AAA":
			AAA =AAA+1
			lisina = lisina +1#print ("K":;}#46 - lisina
		if codon == "AAG":
			AAG =AAG+1
			lisina = lisina +1#print ("K":;}#47
		if codon == "AAT":
			AAT =AAT+1
			asparragina = asparragina +1#print ("N":;}#48 - asparragina
		if codon == "AAC":
			AAC =AAC+1
			asparragina = asparragina +1#print ("N":;}#49
		if codon == "TTT":
			TTT =TTT+1
			fenilalanina = fenilalanina +1#print ("F":;}#50 - fenilalanina
		if codon == "TTC":
			TTC =TTC+1
			fenilalanina = fenilalanina +1#print ("F":;}#51
		if codon == "GAT":
			GAT =GAT+1
			aspartato = aspartato +1#print ("D":;}#52 - aspartato
		if codon == "GAC":
			GAC =GAC+1
			aspartato = aspartato +1#print ("D":;}#53
		if codon == "TGT":
			TGT =TGT+1
			cisteina = cisteina +1#print ("C":;}#54 - cisteina
		if codon == "TGC":
			TGC =TGA+1
			cisteina = cisteina +1#print ("C":;}#55
		if codon == "CAA":
			CAA =CAA+1
			glutamina = glutamina +1#print ("Q":;}#56 - glutamina
		if codon == "CAG":
			CAG =CAG+1
			glutamina = glutamina +1#print ("Q":;}#57
		if codon == "GAA":
			GAA =GAA+1
			glutamato = glutamato +1#print ("E":;}#58 - glutamato
		if codon == "GAG":
			GAG =GAG+1
			glutamato = glutamato +1#print ("E":;}#59	
		if codon == "TGG":
			TGG =TGG+1
			triptofano = triptofano +1#print ("W":;}#60 - triptofano
		if codon == "ATG":
			ATG =ATG+1
			metionina = metionina +1#print ("M":;}#61 - metionina	
		if codon == "TGA":
			TGA =TGA+1
			stop = stop +1#print ("X":;}#64 - stop	
		if codon == "TAA":
			TAA =TAA+1
			stop = stop +1#print ("X":;}#64 - stop		
		if codon == "TAG":
			TAG =TAG+1
			stop = stop +1#print ("X":;}#64 - stop	
		i=i+3 #aumenta 3 bases		
		x = x+1
	FILE3= open ("aminos", 'w')
	FILE3.write("A\t"); FILE3.write(str(arginina));FILE3.write("\n")
	FILE3.write ("S\t"); FILE3.write(str(serina));FILE3.write("\n")
	FILE3.write ("L\t"); FILE3.write(str(leucina));FILE3.write("\n")
	FILE3.write ("P\t"); FILE3.write(str(prolina));FILE3.write("\n")
	FILE3.write ("A\t"); FILE3.write(str(alanina));FILE3.write("\n")
	FILE3.write ("T\t"); FILE3.write(str(treonina));FILE3.write("\n")
	FILE3.write ("G\t"); FILE3.write(str(glicina));FILE3.write("\n")
	FILE3.write ("V\t"); FILE3.write(str(valina));FILE3.write("\n")
	FILE3.write ("I\t"); FILE3.write(str(isoleucina));FILE3.write("\n")
	FILE3.write ("H\t"); FILE3.write(str(histidina));FILE3.write("\n")
	FILE3.write ("Y\t"); FILE3.write(str(tirosina));FILE3.write("\n")
	FILE3.write ("K\t"); FILE3.write(str(lisina));FILE3.write("\n")
	FILE3.write ("N\t"); FILE3.write(str(asparragina));FILE3.write("\n")
	FILE3.write ("F\t"); FILE3.write(str(fenilalanina));FILE3.write("\n")
	FILE3.write ("D\t"); FILE3.write(str(aspartato));FILE3.write("\n")
	FILE3.write ("C\t"); FILE3.write(str(cisteina));FILE3.write("\n")
	FILE3.write ("Q\t"); FILE3.write(str(glutamina));FILE3.write("\n")
	FILE3.write ("E\t"); FILE3.write(str(glutamato));FILE3.write("\n")
	FILE3.write ("W\t"); FILE3.write(str(triptofano));FILE3.write("\n")
	FILE3.write ("M\t"); FILE3.write(str(metionina));FILE3.write("\n")
	FILE3.write ("X\t"); FILE3.write(str(stop));FILE3.write("\n")
	
	FILE3= open ("codones", 'w')
	#print ("\nArg (R)
	FILE3.write ("CGT\t"); FILE3.write(str(CGT));FILE3.write("\n")
	FILE3.write ("CGC\t"); FILE3.write(str(CGC));FILE3.write("\n")
	FILE3.write ("CGA\t"); FILE3.write(str(CGA));FILE3.write("\n")
	FILE3.write ("CGG\t"); FILE3.write(str(CGG));FILE3.write("\n")
	FILE3.write ("AGA\t"); FILE3.write(str(AGA));FILE3.write("\n")
	FILE3.write ("AGG\t"); FILE3.write(str(AGG));FILE3.write("\n")
	#print ("Ser (S)
	FILE3.write ("TCT\t"); FILE3.write(str(TCT));FILE3.write("\n")
	FILE3.write ("TCC\t"); FILE3.write(str(TCC));FILE3.write("\n")
	FILE3.write ("TCA\t"); FILE3.write(str(TCA));FILE3.write("\n")
	FILE3.write ("TCG\t"); FILE3.write(str(TCG));FILE3.write("\n")
	FILE3.write ("AGT\t"); FILE3.write(str(AGT));FILE3.write("\n")
	FILE3.write ("AGC\t"); FILE3.write(str(AGC));FILE3.write("\n")
	#print ("Leu (L)
	FILE3.write ("TTA\t"); FILE3.write(str(TTA));FILE3.write("\n")
	FILE3.write ("TTG\t"); FILE3.write(str(TTG));FILE3.write("\n")
	FILE3.write ("CTT\t"); FILE3.write(str(CTT));FILE3.write("\n")
	FILE3.write ("CTC\t"); FILE3.write(str(CTC));FILE3.write("\n")
	FILE3.write ("CTA\t"); FILE3.write(str(CTA));FILE3.write("\n")
	FILE3.write ("CTG\t"); FILE3.write(str(CTG));FILE3.write("\n")
	#print ("Pro (P)
	FILE3.write ("CCT\t"); FILE3.write(str(CCT));FILE3.write("\n")
	FILE3.write ("CCC\t"); FILE3.write(str(CCC));FILE3.write("\n")
	FILE3.write ("CCA\t"); FILE3.write(str(CCA));FILE3.write("\n")
	FILE3.write ("CCG\t"); FILE3.write(str(CCG));FILE3.write("\n")
	#print ("Ala (A)
	FILE3.write ("GCT\t"); FILE3.write(str(GCT));FILE3.write("\n")
	FILE3.write ("GCC\t"); FILE3.write(str(GCC));FILE3.write("\n")
	FILE3.write ("GCA\t"); FILE3.write(str(GCA));FILE3.write("\n")
	FILE3.write ("GCG\t"); FILE3.write(str(GCG));FILE3.write("\n")
	#print ("Thr (T)
	FILE3.write ("ACT\t"); FILE3.write(str(ACT));FILE3.write("\n")
	FILE3.write ("ACC\t"); FILE3.write(str(ACC));FILE3.write("\n")
	FILE3.write ("ACA\t"); FILE3.write(str(ACA));FILE3.write("\n")
	FILE3.write ("ACG\t"); FILE3.write(str(ACG));FILE3.write("\n")
	#print ("Gly (G)
	FILE3.write ("GGT\t"); FILE3.write(str(GGT));FILE3.write("\n")
	FILE3.write ("GGC\t"); FILE3.write(str(GGC));FILE3.write("\n")
	FILE3.write ("GGA\t"); FILE3.write(str(GGA));FILE3.write("\n")
	FILE3.write ("GGG\t"); FILE3.write(str(GGG));FILE3.write("\n")
	#print ("Val (V)
	FILE3.write ("GTT\t"); FILE3.write(str(GTT));FILE3.write("\n")
	FILE3.write ("GTC\t"); FILE3.write(str(GTC));FILE3.write("\n")
	FILE3.write ("GTA\t"); FILE3.write(str(GTA));FILE3.write("\n")
	FILE3.write ("GTG\t"); FILE3.write(str(GTG));FILE3.write("\n")
	#print ("Ile (I)
	FILE3.write ("ATT\t"); FILE3.write(str(ATT));FILE3.write("\n")
	FILE3.write ("ATC\t"); FILE3.write(str(ATC));FILE3.write("\n")
	FILE3.write ("ATA\t"); FILE3.write(str(ATA));FILE3.write("\n")
	#print ("His (H)
	FILE3.write ("CAT\t"); FILE3.write(str(CAT));FILE3.write("\n")
	FILE3.write ("CAC\t"); FILE3.write(str(CAC));FILE3.write("\n")
	#print ("Tyr (Y)
	FILE3.write ("TAT\t"); FILE3.write(str(TAT));FILE3.write("\n")
	FILE3.write ("TAC\t"); FILE3.write(str(TAC));FILE3.write("\n")
	#print ("Lys (K)
	FILE3.write ("AAA\t"); FILE3.write(str(AAA));FILE3.write("\n")
	FILE3.write ("AAG\t"); FILE3.write(str(AAG));FILE3.write("\n")
	#print ("Asn (N)
	FILE3.write ("AAT\t"); FILE3.write(str(AAT));FILE3.write("\n")
	FILE3.write ("AAC\t"); FILE3.write(str(AAC));FILE3.write("\n")
	#print ("Phe (F)
	FILE3.write ("TTT\t"); FILE3.write(str(TTT));FILE3.write("\n")
	FILE3.write ("TTC\t"); FILE3.write(str(TTC));FILE3.write("\n")
	#print ("Asp (D)
	FILE3.write ("GAT\t"); FILE3.write(str(GAT));FILE3.write("\n")
	FILE3.write ("GAC\t"); FILE3.write(str(GAC));FILE3.write("\n")
	#print ("Cys (C)
	FILE3.write ("TGT\t"); FILE3.write(str(TGT));FILE3.write("\n")
	FILE3.write ("TGC\t"); FILE3.write(str(TGC));FILE3.write("\n")
	#print ("Gln (Q)
	FILE3.write ("CAA\t"); FILE3.write(str(CAA));FILE3.write("\n")
	FILE3.write ("CAG\t"); FILE3.write(str(CAG));FILE3.write("\n")
	#print ("Glu (E)
	FILE3.write ("GAA\t"); FILE3.write(str(GAA));FILE3.write("\n")
	FILE3.write ("GAG\t"); FILE3.write(str(GAG));FILE3.write("\n")
	#print ("Trp (W)
	FILE3.write ("TGG\t"); FILE3.write(str(TGG));FILE3.write("\n")
	#print ("Met (M)
	FILE3.write ("ATG\t"); FILE3.write(str(ATG));FILE3.write("\n")
	#print ("Met (M)
	FILE3.write ("TGA\t"); FILE3.write(str(TGA));FILE3.write("\n")
	FILE3.write ("TAA\t"); FILE3.write(str(TAA));FILE3.write("\n")
	FILE3.write ("TAG\t"); FILE3.write(str(TAG));FILE3.write("\n")


def calcular_w():
	FILE1=open("tabla_uso2.frec", 'r')
	FILE2=open("tabla_maxmin2.frec", 'r')
	FILE3=open('aminos', 'r')
	FILE4=open('codones', 'r')

	codon=[] 
	codonx3=[]
	codonfrec=[] 
	codonamin=[] 
	aux = []
	""" leo frecuencia de uso de los codones desde archivo 'tabla_uso.frec'"""
	for linea in FILE1.readlines():
		linea=linea.replace("\n","")
		aux=linea.split("\t")
		codon.append(aux[0])
		codonx3.append(aux [1])
		codonfrec.append(aux [2])
		codonamin.append(aux [3])

	frecmin=[]
	frecmax=[]
	""" leo maximos y minimos de archivo tabla_maxmin.frec"""
	for linea in FILE2.readlines():
		linea=linea.replace("\n","")
		aux=linea.split("\t")
	#	print aux
		frecmin.append(aux[0])
		frecmax.append(aux[1])
	"""lee archivo de aminoacidos aa """	
	cantamino=[]	
	for linea in FILE3.readlines():
		linea=linea.replace("\n","")
		aux=linea.split("\t")
		cantamino.append(aux[1])

	cantcodon=[]	
	for linea in FILE4.readlines():
		linea=linea.replace("\n","")
		aux=linea.split("\t")
		cantcodon.append(aux [1])
	w =0
	wmin=0	
	wmax=0	

	"""para obtener el gi 
	FILE5=open(FILENAME, 'r')	
	gi = []
	for linea in FILE5.readlines():
		gi=linea.split("\t")
		break
	#print FILENAME,gi[1]
	para obtener el gi """


	#print len(frecmax),len(cantamino)
	for i in range(len(codonx3)):
		w = float(codonx3[i])*float(cantcodon[i]) + w 
	#	print codonx3[i], cantcodon[i]
	#print len(frecmin),(cantamino)
	#print "xxxxxxxxxxxxxxxxxxxx"
	for i in range(len(frecmin)):
		wmin = float(frecmin[i])*float(cantamino[i]) + wmin
	#	print frecmin[i], cantamino[i]
	#print "xxxxxxxxxxxxxxxxxxxx"
	for i in range(len(frecmax)):
		wmax = float(frecmax[i])*float(cantamino[i]) + wmax
	#	print frecmax[i],cantamino[i]
	#print "esto es wmax ", w


	"""print len(codonfrec)

	print len(cantcodon)
	print w
	print wmin
	print wmax"""
	wfinal=0

	if (wmax==0 or wmin ==0):
		#print "error!"
		wmax=0
	else :
		wfinal = (w-wmin)/(wmax-wmin)	
		#print name_file,wfinal,
	return wfinal

def format():#formatea el archivo de entrada, para extraer la secuencia
	FILE=open(FILENAME, 'r')
	sequence= []
	for line in FILE.readlines():
		line=line.replace("\n", "")
		if (">" in line):
			#line=line.replace(">", "")
			#line=line.replace("_", "")
			name = line
			FILE2=open(name,'w')
			sequence.append(name)
		else:
			FILE2.write(line)


	return sequence
	
def main(name_file):#funcion que escribe los archvos con las secuencias
	FILEW = open(FILENAME+'.w','w')
	for i in range (len(name_file)):
		FILE3= open (name_file[i],'r')
		for line in FILE3.readlines():
			cont_codon(line)
			wfinal=calcular_w()
			line=name_file[i].replace("|", " ")
			aux=line.split(" ")
			print wfinal,aux[1]
			FILEW.write(str(wfinal));FILEW.write(" ");FILEW.write(str(aux[1]));FILEW.write("\n");
def remove(name_file):
	for i in range (len(name_file)):
		os.remove(name_file[i])

name_file=format()
main(name_file)
remove(name_file)
